# Supplementary material for: Enhanced Biomechanically Mediated “Phagocytosis” in Detached Tumor Cells
Source: Biomedicines. 2021 Aug 2;9(8):947. doi: 10.3390/biomedicines9080947 (PMC8391740; doi:10.3390/biomedicines9080947)
Supplement: Supplementary file 1 [file biomedicines-09-00947-s001.zip]

Archive with 2 entries (2 files):
- biomedicines-1309815 -sm.pdf
- biomedicines-1309815 -Video S1.mpeg
